# Supplementary material for: Characterisation of Naturally Occurring MERS-CoV Spike Mutations and Their Impact on Fusion and Neutralisation
Source: Viruses. 2026 Mar 18;18(3):377. doi: 10.3390/v18030377 (PMC13030573; doi:10.3390/v18030377)
Supplement: Supplementary file 1 [file viruses-18-00377-s001.zip]

Archive with 1 entries (1 files):
- viruses-4190704-supplementary.pdf
